# Supplementary material for: Smart Consumer Wearables as Digital Diagnostic Tools: A Review
Source: Diagnostics (Basel). 2022 Aug 31;12(9):2110. doi: 10.3390/diagnostics12092110 (PMC9498278; doi:10.3390/diagnostics12092110)
Supplement: Supplementary file 1 [file diagnostics-12-02110-s001.zip]

Archive with 1 entries (1 files):
- diagnostics-1862778-supplementary.pdf
